# Supplementary material for: A new spider species, Heser stoevi sp. nov., from Turkmenistan (Araneae: Gnaphosidae)
Source: Biodivers Data J. 2016 Aug 31;(4):e10095. doi: 10.3897/BDJ.4.e10095 (PMC5018111; doi:10.3897/BDJ.4.e10095)
Supplement: XML Treatment for Heser stoevi [file BDJ.4.e10095-treatment1.xml]

<!DOCTYPE tp:taxon-treatment
  PUBLIC "-//TaxonX//DTD Taxonomic Treatment Publishing DTD v0 20100105//EN" "tax-treatment-NSO.dtd">
<tp:taxon-treatment xmlns:tp="http://www.plazi.org/taxpub"><tp:treatment-meta><mixed-citation publication-type="journal"><person-group><name><surname>Deltshev</surname><given-names>Christo</given-names></name></person-group><article-title>A new spider species, <italic><tp:taxon-name><tp:taxon-name-part taxon-name-part-type="genus">Heser</tp:taxon-name-part> <tp:taxon-name-part taxon-name-part-type="species">stoevi</tp:taxon-name-part></tp:taxon-name></italic> sp. nov., from Turkmenistan (<tp:taxon-name><tp:taxon-name-part taxon-name-part-type="order">Araneae</tp:taxon-name-part></tp:taxon-name>: <tp:taxon-name><tp:taxon-name-part taxon-name-part-type="family">Gnaphosidae</tp:taxon-name-part></tp:taxon-name>)</article-title><source>Biodivers Data J</source><day>31</day><month>8</month><year>2016</year><volume>2016</volume><issue>4</issue><pub-id pub-id-type="doi">10.3897/BDJ.4.e10095</pub-id></mixed-citation></tp:treatment-meta><tp:nomenclature><tp:taxon-name><tp:taxon-name-part taxon-name-part-type="genus">Heser</tp:taxon-name-part> <tp:taxon-name-part taxon-name-part-type="species">stoevi</tp:taxon-name-part><object-id xmlns:xlink="http://www.w3.org/1999/xlink" content-type="zoobank" xlink:type="simple" object-id-type="ZooBank">urn:lsid:zoobank.org:act:E4D7D5A0-D649-4F5E-9360-D0488D73EEE8</object-id></tp:taxon-name><tp:taxon-authority>Deltshev</tp:taxon-authority><tp:taxon-status xmlns:xlink="http://www.w3.org/1999/xlink" xlink:type="simple">sp. n.</tp:taxon-status></tp:nomenclature><tp:treatment-sec sec-type="materials"><title>Materials</title><list list-type="alpha-lower" list-content="occurrences"><list-item><p><bold>Type status:</bold> <named-content xmlns:xlink="http://www.w3.org/1999/xlink" content-type="dwc:typeStatus" xlink:type="simple">Holotype</named-content>. <bold>Occurrence:</bold> recordedBy: <named-content xmlns:xlink="http://www.w3.org/1999/xlink" content-type="dwc:recordedBy" xlink:type="simple">P. Stoev</named-content>; individualCount: <named-content xmlns:xlink="http://www.w3.org/1999/xlink" content-type="dwc:individualCount" xlink:type="simple">1</named-content>; sex: <named-content xmlns:xlink="http://www.w3.org/1999/xlink" content-type="dwc:sex" xlink:type="simple">male</named-content>; lifeStage: <named-content xmlns:xlink="http://www.w3.org/1999/xlink" content-type="dwc:lifeStage" xlink:type="simple">adult</named-content>; <bold>Taxon:</bold> scientificName: <named-content xmlns:xlink="http://www.w3.org/1999/xlink" content-type="dwc:scientificName" xlink:type="simple"><italic><tp:taxon-name><tp:taxon-name-part taxon-name-part-type="genus">Heser</tp:taxon-name-part> <tp:taxon-name-part taxon-name-part-type="species">stoevi</tp:taxon-name-part></tp:taxon-name></italic></named-content>; family: <named-content xmlns:xlink="http://www.w3.org/1999/xlink" content-type="dwc:family" xlink:type="simple"><tp:taxon-name><tp:taxon-name-part taxon-name-part-type="family">Gnaphosidae</tp:taxon-name-part></tp:taxon-name></named-content>; taxonRank: <named-content xmlns:xlink="http://www.w3.org/1999/xlink" content-type="dwc:taxonRank" xlink:type="simple">species</named-content>; scientificNameAuthorship: <named-content xmlns:xlink="http://www.w3.org/1999/xlink" content-type="dwc:scientificNameAuthorship" xlink:type="simple">Deltshev</named-content>; <bold>Location:</bold> continent: <named-content xmlns:xlink="http://www.w3.org/1999/xlink" content-type="dwc:continent" xlink:type="simple">Asia</named-content>; country: <named-content xmlns:xlink="http://www.w3.org/1999/xlink" content-type="dwc:country" xlink:type="simple">Turkmenistan</named-content>; stateProvince: <named-content xmlns:xlink="http://www.w3.org/1999/xlink" content-type="dwc:stateProvince" xlink:type="simple">Lebap</named-content>; county: <named-content xmlns:xlink="http://www.w3.org/1999/xlink" content-type="dwc:county" xlink:type="simple">Koytendag District</named-content>; locality: <named-content xmlns:xlink="http://www.w3.org/1999/xlink" content-type="dwc:locality" xlink:type="simple">v. Hojeypil, around the Dinosaurs tracks Site</named-content>; verbatimElevation: <named-content xmlns:xlink="http://www.w3.org/1999/xlink" content-type="dwc:verbatimElevation" xlink:type="simple">1150</named-content>; decimalLatitude: <named-content xmlns:xlink="http://www.w3.org/1999/xlink" content-type="dwc:decimalLatitude" xlink:type="simple">37 56.443</named-content>; decimalLongitude: <named-content xmlns:xlink="http://www.w3.org/1999/xlink" content-type="dwc:decimalLongitude" xlink:type="simple">66 37.597</named-content>; <bold>Identification:</bold> identifiedBy: <named-content xmlns:xlink="http://www.w3.org/1999/xlink" content-type="dwc:identifiedBy" xlink:type="simple">Christo Deltshev</named-content>; dateIdentified: <named-content xmlns:xlink="http://www.w3.org/1999/xlink" content-type="dwc:dateIdentified" xlink:type="simple">2015</named-content>; <bold>Event:</bold> samplingProtocol: <named-content xmlns:xlink="http://www.w3.org/1999/xlink" content-type="dwc:samplingProtocol" xlink:type="simple">hand collecting</named-content>; eventDate: <named-content xmlns:xlink="http://www.w3.org/1999/xlink" content-type="dwc:eventDate" xlink:type="simple">05/25/2015</named-content>; habitat: <named-content xmlns:xlink="http://www.w3.org/1999/xlink" content-type="dwc:habitat" xlink:type="simple">under stones</named-content>; <bold>Record Level:</bold> institutionID: <named-content xmlns:xlink="http://www.w3.org/1999/xlink" content-type="dwc:institutionID" xlink:type="simple">NMNHS</named-content>; collectionID: <named-content xmlns:xlink="http://www.w3.org/1999/xlink" content-type="dwc:collectionID" xlink:type="simple">Archnida</named-content>; basisOfRecord: <named-content xmlns:xlink="http://www.w3.org/1999/xlink" content-type="dwc:basisOfRecord" xlink:type="simple">PreservedSpecimen</named-content></p></list-item><list-item><p><bold>Type status:</bold> <named-content xmlns:xlink="http://www.w3.org/1999/xlink" content-type="dwc:typeStatus" xlink:type="simple">Paratype</named-content>. <bold>Occurrence:</bold> recordedBy: <named-content xmlns:xlink="http://www.w3.org/1999/xlink" content-type="dwc:recordedBy" xlink:type="simple">P. Stoev</named-content>; individualCount: <named-content xmlns:xlink="http://www.w3.org/1999/xlink" content-type="dwc:individualCount" xlink:type="simple">1</named-content>; sex: <named-content xmlns:xlink="http://www.w3.org/1999/xlink" content-type="dwc:sex" xlink:type="simple">female</named-content>; lifeStage: <named-content xmlns:xlink="http://www.w3.org/1999/xlink" content-type="dwc:lifeStage" xlink:type="simple">adult</named-content>; <bold>Taxon:</bold> scientificName: <named-content xmlns:xlink="http://www.w3.org/1999/xlink" content-type="dwc:scientificName" xlink:type="simple"><italic><tp:taxon-name><tp:taxon-name-part taxon-name-part-type="genus">Heser</tp:taxon-name-part> <tp:taxon-name-part taxon-name-part-type="species">stoevi</tp:taxon-name-part></tp:taxon-name></italic></named-content>; family: <named-content xmlns:xlink="http://www.w3.org/1999/xlink" content-type="dwc:family" xlink:type="simple"><tp:taxon-name><tp:taxon-name-part taxon-name-part-type="family">Gnaphosidae</tp:taxon-name-part></tp:taxon-name></named-content>; taxonRank: <named-content xmlns:xlink="http://www.w3.org/1999/xlink" content-type="dwc:taxonRank" xlink:type="simple">species</named-content>; scientificNameAuthorship: <named-content xmlns:xlink="http://www.w3.org/1999/xlink" content-type="dwc:scientificNameAuthorship" xlink:type="simple">Deltshev</named-content>; <bold>Location:</bold> continent: <named-content xmlns:xlink="http://www.w3.org/1999/xlink" content-type="dwc:continent" xlink:type="simple">Asia</named-content>; country: <named-content xmlns:xlink="http://www.w3.org/1999/xlink" content-type="dwc:country" xlink:type="simple">Turkmenistan</named-content>; stateProvince: <named-content xmlns:xlink="http://www.w3.org/1999/xlink" content-type="dwc:stateProvince" xlink:type="simple">Lebap</named-content>; county: <named-content xmlns:xlink="http://www.w3.org/1999/xlink" content-type="dwc:county" xlink:type="simple">Koytendag District</named-content>; locality: <named-content xmlns:xlink="http://www.w3.org/1999/xlink" content-type="dwc:locality" xlink:type="simple">v. Hojeypil, around the Dinosaurs tracks Site</named-content>; verbatimElevation: <named-content xmlns:xlink="http://www.w3.org/1999/xlink" content-type="dwc:verbatimElevation" xlink:type="simple">1150</named-content>; decimalLatitude: <named-content xmlns:xlink="http://www.w3.org/1999/xlink" content-type="dwc:decimalLatitude" xlink:type="simple">37 56.443</named-content>; decimalLongitude: <named-content xmlns:xlink="http://www.w3.org/1999/xlink" content-type="dwc:decimalLongitude" xlink:type="simple">66 37.597</named-content>; <bold>Identification:</bold> identifiedBy: <named-content xmlns:xlink="http://www.w3.org/1999/xlink" content-type="dwc:identifiedBy" xlink:type="simple">Christo Deltshev</named-content>; dateIdentified: <named-content xmlns:xlink="http://www.w3.org/1999/xlink" content-type="dwc:dateIdentified" xlink:type="simple">2015</named-content>; <bold>Event:</bold> samplingProtocol: <named-content xmlns:xlink="http://www.w3.org/1999/xlink" content-type="dwc:samplingProtocol" xlink:type="simple">hand collecting</named-content>; eventDate: <named-content xmlns:xlink="http://www.w3.org/1999/xlink" content-type="dwc:eventDate" xlink:type="simple">05/25/2015</named-content>; habitat: <named-content xmlns:xlink="http://www.w3.org/1999/xlink" content-type="dwc:habitat" xlink:type="simple">under stones</named-content>; <bold>Record Level:</bold> institutionID: <named-content xmlns:xlink="http://www.w3.org/1999/xlink" content-type="dwc:institutionID" xlink:type="simple">NMNHS</named-content>; collectionID: <named-content xmlns:xlink="http://www.w3.org/1999/xlink" content-type="dwc:collectionID" xlink:type="simple">Archnida</named-content>; basisOfRecord: <named-content xmlns:xlink="http://www.w3.org/1999/xlink" content-type="dwc:basisOfRecord" xlink:type="simple">PreservedSpecimen</named-content></p></list-item><list-item><p><bold>Type status:</bold> <named-content xmlns:xlink="http://www.w3.org/1999/xlink" content-type="dwc:typeStatus" xlink:type="simple">Paratype</named-content>. <bold>Occurrence:</bold> recordedBy: <named-content xmlns:xlink="http://www.w3.org/1999/xlink" content-type="dwc:recordedBy" xlink:type="simple">P. Stoev</named-content>; individualCount: <named-content xmlns:xlink="http://www.w3.org/1999/xlink" content-type="dwc:individualCount" xlink:type="simple">1</named-content>; sex: <named-content xmlns:xlink="http://www.w3.org/1999/xlink" content-type="dwc:sex" xlink:type="simple">female</named-content>; lifeStage: <named-content xmlns:xlink="http://www.w3.org/1999/xlink" content-type="dwc:lifeStage" xlink:type="simple">adult</named-content>; <bold>Taxon:</bold> scientificName: <named-content xmlns:xlink="http://www.w3.org/1999/xlink" content-type="dwc:scientificName" xlink:type="simple"><italic><tp:taxon-name><tp:taxon-name-part taxon-name-part-type="genus">Heser</tp:taxon-name-part> <tp:taxon-name-part taxon-name-part-type="species">stoevi</tp:taxon-name-part></tp:taxon-name></italic></named-content>; family: <named-content xmlns:xlink="http://www.w3.org/1999/xlink" content-type="dwc:family" xlink:type="simple"><tp:taxon-name><tp:taxon-name-part taxon-name-part-type="family">Gnaphosidae</tp:taxon-name-part></tp:taxon-name></named-content>; taxonRank: <named-content xmlns:xlink="http://www.w3.org/1999/xlink" content-type="dwc:taxonRank" xlink:type="simple">species</named-content>; scientificNameAuthorship: <named-content xmlns:xlink="http://www.w3.org/1999/xlink" content-type="dwc:scientificNameAuthorship" xlink:type="simple">Deltshev</named-content>; <bold>Location:</bold> continent: <named-content xmlns:xlink="http://www.w3.org/1999/xlink" content-type="dwc:continent" xlink:type="simple">Asia</named-content>; country: <named-content xmlns:xlink="http://www.w3.org/1999/xlink" content-type="dwc:country" xlink:type="simple">Turkmenistan</named-content>; stateProvince: <named-content xmlns:xlink="http://www.w3.org/1999/xlink" content-type="dwc:stateProvince" xlink:type="simple">Lebap</named-content>; county: <named-content xmlns:xlink="http://www.w3.org/1999/xlink" content-type="dwc:county" xlink:type="simple">Koytendag District</named-content>; locality: <named-content xmlns:xlink="http://www.w3.org/1999/xlink" content-type="dwc:locality" xlink:type="simple">v. Garlyk, around cave Gulshirin (= Geofizicheskaya)</named-content>; verbatimElevation: <named-content xmlns:xlink="http://www.w3.org/1999/xlink" content-type="dwc:verbatimElevation" xlink:type="simple">860</named-content>; decimalLatitude: <named-content xmlns:xlink="http://www.w3.org/1999/xlink" content-type="dwc:decimalLatitude" xlink:type="simple">37 40.394</named-content>; decimalLongitude: <named-content xmlns:xlink="http://www.w3.org/1999/xlink" content-type="dwc:decimalLongitude" xlink:type="simple">66 23.698</named-content>; <bold>Identification:</bold> identifiedBy: <named-content xmlns:xlink="http://www.w3.org/1999/xlink" content-type="dwc:identifiedBy" xlink:type="simple">Christo Deltshev</named-content>; dateIdentified: <named-content xmlns:xlink="http://www.w3.org/1999/xlink" content-type="dwc:dateIdentified" xlink:type="simple">2015</named-content>; <bold>Event:</bold> samplingProtocol: <named-content xmlns:xlink="http://www.w3.org/1999/xlink" content-type="dwc:samplingProtocol" xlink:type="simple">hand collecting</named-content>; eventDate: <named-content xmlns:xlink="http://www.w3.org/1999/xlink" content-type="dwc:eventDate" xlink:type="simple">05/28/2015</named-content>; habitat: <named-content xmlns:xlink="http://www.w3.org/1999/xlink" content-type="dwc:habitat" xlink:type="simple">under stones</named-content>; <bold>Record Level:</bold> institutionID: <named-content xmlns:xlink="http://www.w3.org/1999/xlink" content-type="dwc:institutionID" xlink:type="simple">NMNHS</named-content>; collectionID: <named-content xmlns:xlink="http://www.w3.org/1999/xlink" content-type="dwc:collectionID" xlink:type="simple">Archnida</named-content>; basisOfRecord: <named-content xmlns:xlink="http://www.w3.org/1999/xlink" content-type="dwc:basisOfRecord" xlink:type="simple">PreservedSpecimen</named-content></p></list-item></list></tp:treatment-sec><tp:treatment-sec sec-type="Description"><title>Description</title><p>Male holotype: Total length 5.25; prosoma, length 2.55, width 1.80; sternum length 1.43, width 1.05; chelicerae, length 0.75, width 0.30; opisthosoma, length 5.25. Carapace uniformly brown, with a fovea in the posterior half (Fig. <xref ref-type="fig" rid="F3368715">1</xref><xref ref-type="fig" rid="F3368720">a</xref>, <xref ref-type="fig" rid="F3368722">c</xref>). All eyes subequal, AME circular, separated from each other by their own diameter, ALE oval, touching AME. PME oval to subtriangular, touching, larger than AME. PLE oval, slightly smaller than ALE, separated from PME by more of one PLE diameter. Clypeus vertical, large one diameter of AME. Chelicerae brown, with a few scattered thin setae on anterior surface, promarginal rim with three very small teeth spaced closely to fang base, retromarginal rim spineless. Sternum smooth, yellow brown, shield-shaped with a thin border (Fig. <xref ref-type="fig" rid="F3368715">1</xref><xref ref-type="fig" rid="F3368721">b</xref>). Abdomen grey with frontal row of curved hairs and a scutum covering about 10% of abdominal dorsal surface area (Fig. <xref ref-type="fig" rid="F3368715">1</xref><xref ref-type="fig" rid="F3368720">a</xref>, <xref ref-type="fig" rid="F3368722">c</xref>). Legs yellowish to yellow-brown (Fig. <xref ref-type="fig" rid="F3368715">1</xref><xref ref-type="fig" rid="F3368720">a</xref>, <xref ref-type="fig" rid="F3368722">c</xref>), leg formula 4123, measurements as in Table <xref ref-type="table" rid="T3368705">1</xref>.</p><p>Male palp (Fig. <xref ref-type="fig" rid="F3368724">2</xref><xref ref-type="fig" rid="F3368729">a</xref>, <xref ref-type="fig" rid="F3368730">b</xref>, <xref ref-type="fig" rid="F3368731">c</xref>, Fig. <xref ref-type="fig" rid="F3369083">5</xref><xref ref-type="fig" rid="F3369088">a</xref>, <xref ref-type="fig" rid="F3369090">c</xref>, <xref ref-type="fig" rid="F3369092">e</xref>): Distinctive retrolateral tibial apophysis is not presented, hence distal part of tibia retrolateral is strongly chitinized and dark colored. The embolus is slender, basally prolaterally inserted, extends across the broad and flat conductor (sensu <xref ref-type="bibr" rid="B3366983">Bosselaers 2010</xref>), circling more than half of the tegulum. Median apophysis large, hook-shaped.</p><p>Female paratype: Total length 6.00; prosoma, length 2.63, width 1.80; sternum length 1.50, width 1.05; opisthosoma, length 3.38 (Fig. <xref ref-type="fig" rid="F3369061">3</xref><xref ref-type="fig" rid="F3369066">a</xref>, <xref ref-type="fig" rid="F3369068">c</xref>). All characters as described for male. Leg measurements as in Table <xref ref-type="table" rid="T3368706">2</xref>​.</p><p>Epigyne and vulva (Figs <xref ref-type="fig" rid="F3369070">4</xref><xref ref-type="fig" rid="F3369075">a</xref>, <xref ref-type="fig" rid="F3369076">b</xref>, <xref ref-type="fig" rid="F3369098">6</xref><xref ref-type="fig" rid="F3369103">a</xref>, <xref ref-type="fig" rid="F3369104">b</xref>): characterized by well-developed copulatory openings, leading to coiled insemination ducts, connected with coiled spermathecae.</p></tp:treatment-sec><tp:treatment-sec sec-type="Diagnosis"><title>Diagnosis</title><p>The somatic characters of the new species correspond to those of the genus <italic><tp:taxon-name><tp:taxon-name-part taxon-name-part-type="genus">Heser</tp:taxon-name-part></tp:taxon-name></italic>, but the genitalia are distinctive and separate well the new species from all other congeners. Morphologically, the new species resembles <italic><tp:taxon-name><tp:taxon-name-part taxon-name-part-type="genus">H.</tp:taxon-name-part> <tp:taxon-name-part taxon-name-part-type="species">aradensis</tp:taxon-name-part></tp:taxon-name></italic> (Fig. <xref ref-type="fig" rid="F3368715">1</xref><xref ref-type="fig" rid="F3368721">b</xref>, <xref ref-type="fig" rid="F3368723">d</xref>) but the male has longer embolus, and smaller and flattened conductor (sensu <xref ref-type="bibr" rid="B3366983">Bosselaers 2010</xref>), as well as lacks distinctive retrolateral tibial apophysis (Fig. <xref ref-type="fig" rid="F3368724">2</xref><xref ref-type="fig" rid="F3368729">a</xref>, <xref ref-type="fig" rid="F3368731">c</xref>, <xref ref-type="fig" rid="F3368733">e</xref>). Female has distinctive epygine and vulva, characterized by well-defined copulatory openings leading to coiled insemination ducts, connected with coiled spermathecae (see Figs <xref ref-type="fig" rid="F3369070">4</xref><xref ref-type="fig" rid="F3369077">c</xref>, <xref ref-type="fig" rid="F3369078">d</xref>, <xref ref-type="fig" rid="F3369098">6</xref><xref ref-type="fig" rid="F3369105">c</xref>, <xref ref-type="fig" rid="F3369106">d</xref> for comparison).</p></tp:treatment-sec><tp:treatment-sec sec-type="Etymology"><title>Etymology</title><p>Named in honour of the Bulgarian zoologist Pavel Stoev, who collected the species; name in genitive case.</p></tp:treatment-sec><tp:treatment-sec sec-type="Distribution"><title>Distribution</title><p>The species is hitherto known only from two closely situated localities in the western slope of Koytentag Mts, southeastern Turkmenistan (Fig. <xref ref-type="fig" rid="F3385076">7</xref>).</p></tp:treatment-sec><tp:treatment-sec><!--Section generated to contain objects referenced in tp:taxon-treatment.--><fig-group id="F3368715" position="float" orientation="portrait"><caption><p>Male habitus, dorsal and ventral view: a, c - <italic><tp:taxon-name><tp:taxon-name-part taxon-name-part-type="genus">Heser</tp:taxon-name-part> <tp:taxon-name-part taxon-name-part-type="species">stoevi</tp:taxon-name-part></tp:taxon-name></italic> sp. n., holotype. b, d, <italic><tp:taxon-name><tp:taxon-name-part taxon-name-part-type="genus">Heser</tp:taxon-name-part> <tp:taxon-name-part taxon-name-part-type="species">aradensis</tp:taxon-name-part></tp:taxon-name></italic>. Scale: 1.2 mm (a, c), 0.8 mm (b, d).</p></caption><fig id="F3368720" position="float" orientation="portrait"><label>Figure 1a.</label><caption><p><italic><tp:taxon-name><tp:taxon-name-part taxon-name-part-type="genus">Heser</tp:taxon-name-part> <tp:taxon-name-part taxon-name-part-type="species">stoevi</tp:taxon-name-part></tp:taxon-name></italic> sp. n., holotype, dorsal view.</p></caption><graphic xmlns:xlink="http://www.w3.org/1999/xlink" xlink:href="biodiversity_data_journal-4-e10095-g001_a.jpg" xlink:type="simple" position="float" orientation="portrait" id="oo_97488.jpg"/></fig><fig id="F3368721" position="float" orientation="portrait"><label>Figure 1b.</label><caption><p><italic><tp:taxon-name><tp:taxon-name-part taxon-name-part-type="genus">Heser</tp:taxon-name-part> <tp:taxon-name-part taxon-name-part-type="species">aradensis</tp:taxon-name-part></tp:taxon-name></italic>, dorsal view.</p></caption><graphic xmlns:xlink="http://www.w3.org/1999/xlink" xlink:href="biodiversity_data_journal-4-e10095-g001_b.jpg" xlink:type="simple" position="float" orientation="portrait" id="oo_100793.jpg"/></fig><fig id="F3368722" position="float" orientation="portrait"><label>Figure 1c.</label><caption><p><italic><tp:taxon-name><tp:taxon-name-part taxon-name-part-type="genus">Heser</tp:taxon-name-part> <tp:taxon-name-part taxon-name-part-type="species">stoevi</tp:taxon-name-part></tp:taxon-name></italic> sp. n., holotype, ventral view.</p></caption><graphic xmlns:xlink="http://www.w3.org/1999/xlink" xlink:href="biodiversity_data_journal-4-e10095-g001_c.jpg" xlink:type="simple" position="float" orientation="portrait" id="oo_98341.jpg"/></fig><fig id="F3368723" position="float" orientation="portrait"><label>Figure 1d.</label><caption><p><italic><tp:taxon-name><tp:taxon-name-part taxon-name-part-type="genus">Heser</tp:taxon-name-part> <tp:taxon-name-part taxon-name-part-type="species">aradensis</tp:taxon-name-part></tp:taxon-name></italic>, ventral view.</p></caption><graphic xmlns:xlink="http://www.w3.org/1999/xlink" xlink:href="biodiversity_data_journal-4-e10095-g001_d.jpg" xlink:type="simple" position="float" orientation="portrait" id="oo_100795.jpg"/></fig></fig-group><fig id="F3368720" position="float" orientation="portrait"><label>Figure 1a.</label><caption><p><italic><tp:taxon-name><tp:taxon-name-part taxon-name-part-type="genus">Heser</tp:taxon-name-part> <tp:taxon-name-part taxon-name-part-type="species">stoevi</tp:taxon-name-part></tp:taxon-name></italic> sp. n., holotype, dorsal view.</p></caption><graphic xmlns:xlink="http://www.w3.org/1999/xlink" xlink:href="biodiversity_data_journal-4-e10095-g001_a.jpg" xlink:type="simple" position="float" orientation="portrait" id="oo_97488.jpg"/></fig><fig id="F3368722" position="float" orientation="portrait"><label>Figure 1c.</label><caption><p><italic><tp:taxon-name><tp:taxon-name-part taxon-name-part-type="genus">Heser</tp:taxon-name-part> <tp:taxon-name-part taxon-name-part-type="species">stoevi</tp:taxon-name-part></tp:taxon-name></italic> sp. n., holotype, ventral view.</p></caption><graphic xmlns:xlink="http://www.w3.org/1999/xlink" xlink:href="biodiversity_data_journal-4-e10095-g001_c.jpg" xlink:type="simple" position="float" orientation="portrait" id="oo_98341.jpg"/></fig><fig id="F3368721" position="float" orientation="portrait"><label>Figure 1b.</label><caption><p><italic><tp:taxon-name><tp:taxon-name-part taxon-name-part-type="genus">Heser</tp:taxon-name-part> <tp:taxon-name-part taxon-name-part-type="species">aradensis</tp:taxon-name-part></tp:taxon-name></italic>, dorsal view.</p></caption><graphic xmlns:xlink="http://www.w3.org/1999/xlink" xlink:href="biodiversity_data_journal-4-e10095-g001_b.jpg" xlink:type="simple" position="float" orientation="portrait" id="oo_100793.jpg"/></fig><table-wrap id="T3368705" position="float" orientation="portrait"><label>Table 1.</label><caption><p><italic><tp:taxon-name><tp:taxon-name-part taxon-name-part-type="genus">Heser</tp:taxon-name-part> <tp:taxon-name-part taxon-name-part-type="species">stoevi</tp:taxon-name-part></tp:taxon-name></italic> sp. nov., leg measurements (holotype).</p></caption><table rules="all" border="1"><tbody><tr><td rowspan="1" colspan="1">
              <bold>Legs</bold>
            </td><td rowspan="1" colspan="1">
              <bold>Femur</bold>
            </td><td rowspan="1" colspan="1">
              <bold>Patella</bold>
            </td><td rowspan="1" colspan="1">
              <bold>Tibia</bold>
            </td><td rowspan="1" colspan="1">
              <bold>Metatarsus</bold>
            </td><td rowspan="1" colspan="1">
              <bold>Tarsus</bold>
            </td><td rowspan="1" colspan="1">
              <bold>Total</bold>
            </td></tr><tr><td rowspan="1" colspan="1">I</td><td rowspan="1" colspan="1">-</td><td rowspan="1" colspan="1">-</td><td rowspan="1" colspan="1">-</td><td rowspan="1" colspan="1">-</td><td rowspan="1" colspan="1">-</td><td rowspan="1" colspan="1">-</td></tr><tr><td rowspan="1" colspan="1">II</td><td rowspan="1" colspan="1">1.58</td><td rowspan="1" colspan="1">0.98</td><td rowspan="1" colspan="1">1.20</td><td rowspan="1" colspan="1">1.05</td><td rowspan="1" colspan="1">0.83</td><td rowspan="1" colspan="1">5.64</td></tr><tr><td rowspan="1" colspan="1">III</td><td rowspan="1" colspan="1">1.35</td><td rowspan="1" colspan="1">0.75</td><td rowspan="1" colspan="1">0.90</td><td rowspan="1" colspan="1">1.13</td><td rowspan="1" colspan="1">0.75</td><td rowspan="1" colspan="1">4.88</td></tr><tr><td rowspan="1" colspan="1">IV</td><td rowspan="1" colspan="1">1.95</td><td rowspan="1" colspan="1">1.05</td><td rowspan="1" colspan="1">1.50</td><td rowspan="1" colspan="1">1.73</td><td rowspan="1" colspan="1">0.98</td><td rowspan="1" colspan="1">7.21</td></tr></tbody></table></table-wrap><fig-group id="F3368724" position="float" orientation="portrait"><caption><p>Male palp, ventral, prolateral and retrolateral view. a, c, e - <italic><tp:taxon-name><tp:taxon-name-part taxon-name-part-type="genus">Heser</tp:taxon-name-part> <tp:taxon-name-part taxon-name-part-type="species">stoevi</tp:taxon-name-part></tp:taxon-name></italic> sp. n. holotype. b, d, f - <italic><tp:taxon-name><tp:taxon-name-part taxon-name-part-type="genus">Heser</tp:taxon-name-part> <tp:taxon-name-part taxon-name-part-type="species">aradensis</tp:taxon-name-part></tp:taxon-name></italic>. Scale: 0.2 mm (a - e), 0.3 mm (b - f).</p></caption><fig id="F3368729" position="float" orientation="portrait"><label>Figure 2a.</label><caption><p><italic><tp:taxon-name><tp:taxon-name-part taxon-name-part-type="genus">Heser</tp:taxon-name-part> <tp:taxon-name-part taxon-name-part-type="species">stoevi</tp:taxon-name-part></tp:taxon-name></italic> sp. n., holotype, ventral view.</p></caption><graphic xmlns:xlink="http://www.w3.org/1999/xlink" xlink:href="biodiversity_data_journal-4-e10095-g002_a.jpg" xlink:type="simple" position="float" orientation="portrait" id="oo_97491.jpg"/></fig><fig id="F3368730" position="float" orientation="portrait"><label>Figure 2b.</label><caption><p><italic><tp:taxon-name><tp:taxon-name-part taxon-name-part-type="genus">Heser</tp:taxon-name-part> <tp:taxon-name-part taxon-name-part-type="species">aradensis</tp:taxon-name-part></tp:taxon-name></italic>, ventral view.</p></caption><graphic xmlns:xlink="http://www.w3.org/1999/xlink" xlink:href="biodiversity_data_journal-4-e10095-g002_b.jpg" xlink:type="simple" position="float" orientation="portrait" id="oo_98342.jpg"/></fig><fig id="F3368731" position="float" orientation="portrait"><label>Figure 2c.</label><caption><p><italic><tp:taxon-name><tp:taxon-name-part taxon-name-part-type="genus">Heser</tp:taxon-name-part> <tp:taxon-name-part taxon-name-part-type="species">stoevi</tp:taxon-name-part></tp:taxon-name></italic> sp. n., holotype, prolateral view.</p></caption><graphic xmlns:xlink="http://www.w3.org/1999/xlink" xlink:href="biodiversity_data_journal-4-e10095-g002_c.jpg" xlink:type="simple" position="float" orientation="portrait" id="oo_98344.jpg"/></fig><fig id="F3368732" position="float" orientation="portrait"><label>Figure 2d.</label><caption><p><italic><tp:taxon-name><tp:taxon-name-part taxon-name-part-type="genus">Heser</tp:taxon-name-part> <tp:taxon-name-part taxon-name-part-type="species">aradensis</tp:taxon-name-part></tp:taxon-name></italic>, prolateral view.</p></caption><graphic xmlns:xlink="http://www.w3.org/1999/xlink" xlink:href="biodiversity_data_journal-4-e10095-g002_d.jpg" xlink:type="simple" position="float" orientation="portrait" id="oo_98343.jpg"/></fig><fig id="F3368733" position="float" orientation="portrait"><label>Figure 2e.</label><caption><p><italic><tp:taxon-name><tp:taxon-name-part taxon-name-part-type="genus">Heser</tp:taxon-name-part> <tp:taxon-name-part taxon-name-part-type="species">stoevi</tp:taxon-name-part></tp:taxon-name></italic> sp. n., holotype, retrolateral view.</p></caption><graphic xmlns:xlink="http://www.w3.org/1999/xlink" xlink:href="biodiversity_data_journal-4-e10095-g002_e.jpg" xlink:type="simple" position="float" orientation="portrait" id="oo_98345.jpg"/></fig><fig id="F3368734" position="float" orientation="portrait"><label>Figure 2f.</label><caption><p><italic><tp:taxon-name><tp:taxon-name-part taxon-name-part-type="genus">Heser</tp:taxon-name-part> <tp:taxon-name-part taxon-name-part-type="species">aradensis</tp:taxon-name-part></tp:taxon-name></italic>, retrolateral view.</p></caption><graphic xmlns:xlink="http://www.w3.org/1999/xlink" xlink:href="biodiversity_data_journal-4-e10095-g002_f.jpg" xlink:type="simple" position="float" orientation="portrait" id="oo_97552.jpg"/></fig></fig-group><fig id="F3368729" position="float" orientation="portrait"><label>Figure 2a.</label><caption><p><italic><tp:taxon-name><tp:taxon-name-part taxon-name-part-type="genus">Heser</tp:taxon-name-part> <tp:taxon-name-part taxon-name-part-type="species">stoevi</tp:taxon-name-part></tp:taxon-name></italic> sp. n., holotype, ventral view.</p></caption><graphic xmlns:xlink="http://www.w3.org/1999/xlink" xlink:href="biodiversity_data_journal-4-e10095-g002_a.jpg" xlink:type="simple" position="float" orientation="portrait" id="oo_97491.jpg"/></fig><fig id="F3368730" position="float" orientation="portrait"><label>Figure 2b.</label><caption><p><italic><tp:taxon-name><tp:taxon-name-part taxon-name-part-type="genus">Heser</tp:taxon-name-part> <tp:taxon-name-part taxon-name-part-type="species">aradensis</tp:taxon-name-part></tp:taxon-name></italic>, ventral view.</p></caption><graphic xmlns:xlink="http://www.w3.org/1999/xlink" xlink:href="biodiversity_data_journal-4-e10095-g002_b.jpg" xlink:type="simple" position="float" orientation="portrait" id="oo_98342.jpg"/></fig><fig id="F3368731" position="float" orientation="portrait"><label>Figure 2c.</label><caption><p><italic><tp:taxon-name><tp:taxon-name-part taxon-name-part-type="genus">Heser</tp:taxon-name-part> <tp:taxon-name-part taxon-name-part-type="species">stoevi</tp:taxon-name-part></tp:taxon-name></italic> sp. n., holotype, prolateral view.</p></caption><graphic xmlns:xlink="http://www.w3.org/1999/xlink" xlink:href="biodiversity_data_journal-4-e10095-g002_c.jpg" xlink:type="simple" position="float" orientation="portrait" id="oo_98344.jpg"/></fig><fig-group id="F3369083" position="float" orientation="portrait"><caption><p>Male palp, ventral, prolateral and retrolateral view, respectively. a, c, e - <italic><tp:taxon-name><tp:taxon-name-part taxon-name-part-type="genus">Heser</tp:taxon-name-part> <tp:taxon-name-part taxon-name-part-type="species">stoevi</tp:taxon-name-part></tp:taxon-name></italic> sp. n., holotype. b, d, f - <italic><tp:taxon-name><tp:taxon-name-part taxon-name-part-type="genus">Heser</tp:taxon-name-part> <tp:taxon-name-part taxon-name-part-type="species">aradensis</tp:taxon-name-part></tp:taxon-name></italic>. Scale: 0.2 mm (a - e), 0.3 mm (b - f).</p></caption><fig id="F3369088" position="float" orientation="portrait"><label>Figure 5a.</label><caption><p><italic><tp:taxon-name><tp:taxon-name-part taxon-name-part-type="genus">Heser</tp:taxon-name-part> <tp:taxon-name-part taxon-name-part-type="species">stoevi</tp:taxon-name-part></tp:taxon-name></italic> sp. n., holotype, ventral view.</p></caption><graphic xmlns:xlink="http://www.w3.org/1999/xlink" xlink:href="biodiversity_data_journal-4-e10095-g005_a.jpg" xlink:type="simple" position="float" orientation="portrait" id="oo_97563.jpg"/></fig><fig id="F3369089" position="float" orientation="portrait"><label>Figure 5b.</label><caption><p><italic><tp:taxon-name><tp:taxon-name-part taxon-name-part-type="genus">Heser</tp:taxon-name-part> <tp:taxon-name-part taxon-name-part-type="species">aradensis</tp:taxon-name-part></tp:taxon-name></italic>, ventral view.</p></caption><graphic xmlns:xlink="http://www.w3.org/1999/xlink" xlink:href="biodiversity_data_journal-4-e10095-g005_b.jpg" xlink:type="simple" position="float" orientation="portrait" id="oo_97566.jpg"/></fig><fig id="F3369090" position="float" orientation="portrait"><label>Figure 5c.</label><caption><p><italic><tp:taxon-name><tp:taxon-name-part taxon-name-part-type="genus">Heser</tp:taxon-name-part> <tp:taxon-name-part taxon-name-part-type="species">stoevi</tp:taxon-name-part></tp:taxon-name></italic> sp. n., holotype, prolateral view.</p></caption><graphic xmlns:xlink="http://www.w3.org/1999/xlink" xlink:href="biodiversity_data_journal-4-e10095-g005_c.jpg" xlink:type="simple" position="float" orientation="portrait" id="oo_97569.jpg"/></fig><fig id="F3369091" position="float" orientation="portrait"><label>Figure 5d.</label><caption><p><italic><tp:taxon-name><tp:taxon-name-part taxon-name-part-type="genus">Heser</tp:taxon-name-part> <tp:taxon-name-part taxon-name-part-type="species">aradensis</tp:taxon-name-part></tp:taxon-name></italic>, prolateral view.</p></caption><graphic xmlns:xlink="http://www.w3.org/1999/xlink" xlink:href="biodiversity_data_journal-4-e10095-g005_d.jpg" xlink:type="simple" position="float" orientation="portrait" id="oo_100801.jpg"/></fig><fig id="F3369092" position="float" orientation="portrait"><label>Figure 5e.</label><caption><p><italic><tp:taxon-name><tp:taxon-name-part taxon-name-part-type="genus">Heser</tp:taxon-name-part> <tp:taxon-name-part taxon-name-part-type="species">stoevi</tp:taxon-name-part></tp:taxon-name></italic> sp. n., holotype, retrolateral view.</p></caption><graphic xmlns:xlink="http://www.w3.org/1999/xlink" xlink:href="biodiversity_data_journal-4-e10095-g005_e.jpg" xlink:type="simple" position="float" orientation="portrait" id="oo_97570.jpg"/></fig><fig id="F3369093" position="float" orientation="portrait"><label>Figure 5f.</label><caption><p><italic><tp:taxon-name><tp:taxon-name-part taxon-name-part-type="genus">Heser</tp:taxon-name-part> <tp:taxon-name-part taxon-name-part-type="species">aradensis</tp:taxon-name-part></tp:taxon-name></italic>, retrolateral view.</p></caption><graphic xmlns:xlink="http://www.w3.org/1999/xlink" xlink:href="biodiversity_data_journal-4-e10095-g005_f.jpg" xlink:type="simple" position="float" orientation="portrait" id="oo_100802.jpg"/></fig></fig-group><fig id="F3369088" position="float" orientation="portrait"><label>Figure 5a.</label><caption><p><italic><tp:taxon-name><tp:taxon-name-part taxon-name-part-type="genus">Heser</tp:taxon-name-part> <tp:taxon-name-part taxon-name-part-type="species">stoevi</tp:taxon-name-part></tp:taxon-name></italic> sp. n., holotype, ventral view.</p></caption><graphic xmlns:xlink="http://www.w3.org/1999/xlink" xlink:href="biodiversity_data_journal-4-e10095-g005_a.jpg" xlink:type="simple" position="float" orientation="portrait" id="oo_97563.jpg"/></fig><fig id="F3369090" position="float" orientation="portrait"><label>Figure 5c.</label><caption><p><italic><tp:taxon-name><tp:taxon-name-part taxon-name-part-type="genus">Heser</tp:taxon-name-part> <tp:taxon-name-part taxon-name-part-type="species">stoevi</tp:taxon-name-part></tp:taxon-name></italic> sp. n., holotype, prolateral view.</p></caption><graphic xmlns:xlink="http://www.w3.org/1999/xlink" xlink:href="biodiversity_data_journal-4-e10095-g005_c.jpg" xlink:type="simple" position="float" orientation="portrait" id="oo_97569.jpg"/></fig><fig id="F3369092" position="float" orientation="portrait"><label>Figure 5e.</label><caption><p><italic><tp:taxon-name><tp:taxon-name-part taxon-name-part-type="genus">Heser</tp:taxon-name-part> <tp:taxon-name-part taxon-name-part-type="species">stoevi</tp:taxon-name-part></tp:taxon-name></italic> sp. n., holotype, retrolateral view.</p></caption><graphic xmlns:xlink="http://www.w3.org/1999/xlink" xlink:href="biodiversity_data_journal-4-e10095-g005_e.jpg" xlink:type="simple" position="float" orientation="portrait" id="oo_97570.jpg"/></fig><fig-group id="F3369061" position="float" orientation="portrait"><caption><p>Female habitus, dorsal and ventral view: a, c <italic><tp:taxon-name><tp:taxon-name-part taxon-name-part-type="genus">Heser</tp:taxon-name-part> <tp:taxon-name-part taxon-name-part-type="species">stoevi</tp:taxon-name-part></tp:taxon-name></italic> sp. n., paratype. b, d, <italic><tp:taxon-name><tp:taxon-name-part taxon-name-part-type="genus">Heser</tp:taxon-name-part> <tp:taxon-name-part taxon-name-part-type="species">aradensis</tp:taxon-name-part></tp:taxon-name></italic>: 1.2 mm (a, c), 0.8 mm (b, d).</p></caption><fig id="F3369066" position="float" orientation="portrait"><label>Figure 3a.</label><caption><p><italic><tp:taxon-name><tp:taxon-name-part taxon-name-part-type="genus">Heser</tp:taxon-name-part> <tp:taxon-name-part taxon-name-part-type="species">stoevi</tp:taxon-name-part></tp:taxon-name></italic> sp. n., paratype, dorsal view.</p></caption><graphic xmlns:xlink="http://www.w3.org/1999/xlink" xlink:href="biodiversity_data_journal-4-e10095-g003_a.jpg" xlink:type="simple" position="float" orientation="portrait" id="oo_97556.jpg"/></fig><fig id="F3369067" position="float" orientation="portrait"><label>Figure 3b.</label><caption><p><italic><tp:taxon-name><tp:taxon-name-part taxon-name-part-type="genus">Heser</tp:taxon-name-part> <tp:taxon-name-part taxon-name-part-type="species">aradensis</tp:taxon-name-part></tp:taxon-name></italic>, dorsal view.</p></caption><graphic xmlns:xlink="http://www.w3.org/1999/xlink" xlink:href="biodiversity_data_journal-4-e10095-g003_b.jpg" xlink:type="simple" position="float" orientation="portrait" id="oo_100796.jpg"/></fig><fig id="F3369068" position="float" orientation="portrait"><label>Figure 3c.</label><caption><p><italic><tp:taxon-name><tp:taxon-name-part taxon-name-part-type="genus">Heser</tp:taxon-name-part> <tp:taxon-name-part taxon-name-part-type="species">stoevi</tp:taxon-name-part></tp:taxon-name></italic> sp. n., paratype, ventral view.</p></caption><graphic xmlns:xlink="http://www.w3.org/1999/xlink" xlink:href="biodiversity_data_journal-4-e10095-g003_c.jpg" xlink:type="simple" position="float" orientation="portrait" id="oo_98346.jpg"/></fig><fig id="F3369069" position="float" orientation="portrait"><label>Figure 3d.</label><caption><p><italic><tp:taxon-name><tp:taxon-name-part taxon-name-part-type="genus">Heser</tp:taxon-name-part> <tp:taxon-name-part taxon-name-part-type="species">aradensis</tp:taxon-name-part></tp:taxon-name></italic>, ventral view.</p></caption><graphic xmlns:xlink="http://www.w3.org/1999/xlink" xlink:href="biodiversity_data_journal-4-e10095-g003_d.jpg" xlink:type="simple" position="float" orientation="portrait" id="oo_100798.jpg"/></fig></fig-group><fig id="F3369066" position="float" orientation="portrait"><label>Figure 3a.</label><caption><p><italic><tp:taxon-name><tp:taxon-name-part taxon-name-part-type="genus">Heser</tp:taxon-name-part> <tp:taxon-name-part taxon-name-part-type="species">stoevi</tp:taxon-name-part></tp:taxon-name></italic> sp. n., paratype, dorsal view.</p></caption><graphic xmlns:xlink="http://www.w3.org/1999/xlink" xlink:href="biodiversity_data_journal-4-e10095-g003_a.jpg" xlink:type="simple" position="float" orientation="portrait" id="oo_97556.jpg"/></fig><fig id="F3369068" position="float" orientation="portrait"><label>Figure 3c.</label><caption><p><italic><tp:taxon-name><tp:taxon-name-part taxon-name-part-type="genus">Heser</tp:taxon-name-part> <tp:taxon-name-part taxon-name-part-type="species">stoevi</tp:taxon-name-part></tp:taxon-name></italic> sp. n., paratype, ventral view.</p></caption><graphic xmlns:xlink="http://www.w3.org/1999/xlink" xlink:href="biodiversity_data_journal-4-e10095-g003_c.jpg" xlink:type="simple" position="float" orientation="portrait" id="oo_98346.jpg"/></fig><table-wrap id="T3368706" position="float" orientation="portrait"><label>Table 2.</label><caption><p><italic><tp:taxon-name><tp:taxon-name-part taxon-name-part-type="genus">Heser</tp:taxon-name-part> <tp:taxon-name-part taxon-name-part-type="species">stoevi</tp:taxon-name-part></tp:taxon-name></italic> sp. nov., leg measurements (paratype).</p></caption><table rules="all" border="1"><tbody><tr><td rowspan="1" colspan="1">
              <bold>Legs</bold>
            </td><td rowspan="1" colspan="1">
              <bold>Femur</bold>
            </td><td rowspan="1" colspan="1">
              <bold>Patella</bold>
            </td><td rowspan="1" colspan="1">
              <bold>Tibia</bold>
            </td><td rowspan="1" colspan="1">
              <bold>Metatarsus</bold>
            </td><td rowspan="1" colspan="1">
              <bold>Tarsus</bold>
            </td><td rowspan="1" colspan="1">
              <bold>Total</bold>
            </td></tr><tr><td rowspan="1" colspan="1">I</td><td rowspan="1" colspan="1">1.65</td><td rowspan="1" colspan="1">1.05</td><td rowspan="1" colspan="1">1.28</td><td rowspan="1" colspan="1">0.9</td><td rowspan="1" colspan="1">0.75</td><td rowspan="1" colspan="1">5.63</td></tr><tr><td rowspan="1" colspan="1">II</td><td rowspan="1" colspan="1">1.05</td><td rowspan="1" colspan="1">0.75</td><td rowspan="1" colspan="1">1.05</td><td rowspan="1" colspan="1">0.9</td><td rowspan="1" colspan="1">0.68</td><td rowspan="1" colspan="1">4.43</td></tr><tr><td rowspan="1" colspan="1">III</td><td rowspan="1" colspan="1">1.13</td><td rowspan="1" colspan="1">0.75</td><td rowspan="1" colspan="1">0.75</td><td rowspan="1" colspan="1">0.9</td><td rowspan="1" colspan="1">0.68</td><td rowspan="1" colspan="1">4.21</td></tr><tr><td rowspan="1" colspan="1">IV</td><td rowspan="1" colspan="1">1.8</td><td rowspan="1" colspan="1">0.9</td><td rowspan="1" colspan="1">1.43</td><td rowspan="1" colspan="1">1.35</td><td rowspan="1" colspan="1">0.75</td><td rowspan="1" colspan="1">6.23</td></tr></tbody></table></table-wrap><fig-group id="F3369070" position="float" orientation="portrait"><caption><p>Female epigyne, ventral and dorsal view: a, c, <italic><tp:taxon-name><tp:taxon-name-part taxon-name-part-type="genus">Heser</tp:taxon-name-part> <tp:taxon-name-part taxon-name-part-type="species">stoevi</tp:taxon-name-part></tp:taxon-name></italic> sp. n., paratype. b, d, <italic><tp:taxon-name><tp:taxon-name-part taxon-name-part-type="genus">Heser</tp:taxon-name-part> <tp:taxon-name-part taxon-name-part-type="species">aradensis</tp:taxon-name-part></tp:taxon-name></italic>. Scale: 0.3 mm (a, c), 0.5 mm (b, d).</p></caption><fig id="F3369075" position="float" orientation="portrait"><label>Figure 4a.</label><caption><p><italic><tp:taxon-name><tp:taxon-name-part taxon-name-part-type="genus">Heser</tp:taxon-name-part> <tp:taxon-name-part taxon-name-part-type="species">stoevi</tp:taxon-name-part></tp:taxon-name></italic> sp. n., paratype, ventral view.</p></caption><graphic xmlns:xlink="http://www.w3.org/1999/xlink" xlink:href="biodiversity_data_journal-4-e10095-g004_a.jpg" xlink:type="simple" position="float" orientation="portrait" id="oo_97559.jpg"/></fig><fig id="F3369076" position="float" orientation="portrait"><label>Figure 4b.</label><caption><p><italic><tp:taxon-name><tp:taxon-name-part taxon-name-part-type="genus">Heser</tp:taxon-name-part> <tp:taxon-name-part taxon-name-part-type="species">aradensis</tp:taxon-name-part></tp:taxon-name></italic>, ventral view.</p></caption><graphic xmlns:xlink="http://www.w3.org/1999/xlink" xlink:href="biodiversity_data_journal-4-e10095-g004_b.jpg" xlink:type="simple" position="float" orientation="portrait" id="oo_98348.jpg"/></fig><fig id="F3369077" position="float" orientation="portrait"><label>Figure 4c.</label><caption><p><italic><tp:taxon-name><tp:taxon-name-part taxon-name-part-type="genus">Heser</tp:taxon-name-part> <tp:taxon-name-part taxon-name-part-type="species">stoevi</tp:taxon-name-part></tp:taxon-name></italic> sp. n., paratype, dorsal view.</p></caption><graphic xmlns:xlink="http://www.w3.org/1999/xlink" xlink:href="biodiversity_data_journal-4-e10095-g004_c.jpg" xlink:type="simple" position="float" orientation="portrait" id="oo_98349.jpg"/></fig><fig id="F3369078" position="float" orientation="portrait"><label>Figure 4d.</label><caption><p><italic><tp:taxon-name><tp:taxon-name-part taxon-name-part-type="genus">Heser</tp:taxon-name-part> <tp:taxon-name-part taxon-name-part-type="species">aradensis</tp:taxon-name-part></tp:taxon-name></italic>, dorsal view.</p></caption><graphic xmlns:xlink="http://www.w3.org/1999/xlink" xlink:href="biodiversity_data_journal-4-e10095-g004_d.jpg" xlink:type="simple" position="float" orientation="portrait" id="oo_97562.jpg"/></fig></fig-group><fig id="F3369075" position="float" orientation="portrait"><label>Figure 4a.</label><caption><p><italic><tp:taxon-name><tp:taxon-name-part taxon-name-part-type="genus">Heser</tp:taxon-name-part> <tp:taxon-name-part taxon-name-part-type="species">stoevi</tp:taxon-name-part></tp:taxon-name></italic> sp. n., paratype, ventral view.</p></caption><graphic xmlns:xlink="http://www.w3.org/1999/xlink" xlink:href="biodiversity_data_journal-4-e10095-g004_a.jpg" xlink:type="simple" position="float" orientation="portrait" id="oo_97559.jpg"/></fig><fig id="F3369076" position="float" orientation="portrait"><label>Figure 4b.</label><caption><p><italic><tp:taxon-name><tp:taxon-name-part taxon-name-part-type="genus">Heser</tp:taxon-name-part> <tp:taxon-name-part taxon-name-part-type="species">aradensis</tp:taxon-name-part></tp:taxon-name></italic>, ventral view.</p></caption><graphic xmlns:xlink="http://www.w3.org/1999/xlink" xlink:href="biodiversity_data_journal-4-e10095-g004_b.jpg" xlink:type="simple" position="float" orientation="portrait" id="oo_98348.jpg"/></fig><fig-group id="F3369098" position="float" orientation="portrait"><caption><p>Female epigyne, ventral and dorsal view: a, c <italic><tp:taxon-name><tp:taxon-name-part taxon-name-part-type="genus">Heser</tp:taxon-name-part> <tp:taxon-name-part taxon-name-part-type="species">stoevi</tp:taxon-name-part></tp:taxon-name></italic> sp. n., paratype. b, d, <italic><tp:taxon-name><tp:taxon-name-part taxon-name-part-type="genus">Heser</tp:taxon-name-part> <tp:taxon-name-part taxon-name-part-type="species">aradensis</tp:taxon-name-part></tp:taxon-name></italic>. Scale: 0.3 mm (a, c), 0.5 mm (b, d).</p></caption><fig id="F3369103" position="float" orientation="portrait"><label>Figure 6a.</label><caption><p><italic><tp:taxon-name><tp:taxon-name-part taxon-name-part-type="genus">Heser</tp:taxon-name-part> <tp:taxon-name-part taxon-name-part-type="species">stoevi</tp:taxon-name-part></tp:taxon-name></italic> sp. n., paratype, ventral view.</p></caption><graphic xmlns:xlink="http://www.w3.org/1999/xlink" xlink:href="biodiversity_data_journal-4-e10095-g006_a.jpg" xlink:type="simple" position="float" orientation="portrait" id="oo_97571.jpg"/></fig><fig id="F3369104" position="float" orientation="portrait"><label>Figure 6b.</label><caption><p><italic><tp:taxon-name><tp:taxon-name-part taxon-name-part-type="genus">Heser</tp:taxon-name-part> <tp:taxon-name-part taxon-name-part-type="species">aradensis</tp:taxon-name-part></tp:taxon-name></italic>, ventral view.</p></caption><graphic xmlns:xlink="http://www.w3.org/1999/xlink" xlink:href="biodiversity_data_journal-4-e10095-g006_b.jpg" xlink:type="simple" position="float" orientation="portrait" id="oo_98351.jpg"/></fig><fig id="F3369105" position="float" orientation="portrait"><label>Figure 6c.</label><caption><p><italic><tp:taxon-name><tp:taxon-name-part taxon-name-part-type="genus">Heser</tp:taxon-name-part> <tp:taxon-name-part taxon-name-part-type="species">stoevi</tp:taxon-name-part></tp:taxon-name></italic> sp. n., paratype, dorsal view.</p></caption><graphic xmlns:xlink="http://www.w3.org/1999/xlink" xlink:href="biodiversity_data_journal-4-e10095-g006_c.jpg" xlink:type="simple" position="float" orientation="portrait" id="oo_98350.jpg"/></fig><fig id="F3369106" position="float" orientation="portrait"><label>Figure 6d.</label><caption><p><italic><tp:taxon-name><tp:taxon-name-part taxon-name-part-type="genus">Heser</tp:taxon-name-part> <tp:taxon-name-part taxon-name-part-type="species">aradensis</tp:taxon-name-part></tp:taxon-name></italic>, dorsal view.</p></caption><graphic xmlns:xlink="http://www.w3.org/1999/xlink" xlink:href="biodiversity_data_journal-4-e10095-g006_d.jpg" xlink:type="simple" position="float" orientation="portrait" id="oo_97574.jpg"/></fig></fig-group><fig id="F3369103" position="float" orientation="portrait"><label>Figure 6a.</label><caption><p><italic><tp:taxon-name><tp:taxon-name-part taxon-name-part-type="genus">Heser</tp:taxon-name-part> <tp:taxon-name-part taxon-name-part-type="species">stoevi</tp:taxon-name-part></tp:taxon-name></italic> sp. n., paratype, ventral view.</p></caption><graphic xmlns:xlink="http://www.w3.org/1999/xlink" xlink:href="biodiversity_data_journal-4-e10095-g006_a.jpg" xlink:type="simple" position="float" orientation="portrait" id="oo_97571.jpg"/></fig><fig id="F3369104" position="float" orientation="portrait"><label>Figure 6b.</label><caption><p><italic><tp:taxon-name><tp:taxon-name-part taxon-name-part-type="genus">Heser</tp:taxon-name-part> <tp:taxon-name-part taxon-name-part-type="species">aradensis</tp:taxon-name-part></tp:taxon-name></italic>, ventral view.</p></caption><graphic xmlns:xlink="http://www.w3.org/1999/xlink" xlink:href="biodiversity_data_journal-4-e10095-g006_b.jpg" xlink:type="simple" position="float" orientation="portrait" id="oo_98351.jpg"/></fig><fig id="F3368723" position="float" orientation="portrait"><label>Figure 1d.</label><caption><p><italic><tp:taxon-name><tp:taxon-name-part taxon-name-part-type="genus">Heser</tp:taxon-name-part> <tp:taxon-name-part taxon-name-part-type="species">aradensis</tp:taxon-name-part></tp:taxon-name></italic>, ventral view.</p></caption><graphic xmlns:xlink="http://www.w3.org/1999/xlink" xlink:href="biodiversity_data_journal-4-e10095-g001_d.jpg" xlink:type="simple" position="float" orientation="portrait" id="oo_100795.jpg"/></fig><fig id="F3368733" position="float" orientation="portrait"><label>Figure 2e.</label><caption><p><italic><tp:taxon-name><tp:taxon-name-part taxon-name-part-type="genus">Heser</tp:taxon-name-part> <tp:taxon-name-part taxon-name-part-type="species">stoevi</tp:taxon-name-part></tp:taxon-name></italic> sp. n., holotype, retrolateral view.</p></caption><graphic xmlns:xlink="http://www.w3.org/1999/xlink" xlink:href="biodiversity_data_journal-4-e10095-g002_e.jpg" xlink:type="simple" position="float" orientation="portrait" id="oo_98345.jpg"/></fig><fig id="F3369077" position="float" orientation="portrait"><label>Figure 4c.</label><caption><p><italic><tp:taxon-name><tp:taxon-name-part taxon-name-part-type="genus">Heser</tp:taxon-name-part> <tp:taxon-name-part taxon-name-part-type="species">stoevi</tp:taxon-name-part></tp:taxon-name></italic> sp. n., paratype, dorsal view.</p></caption><graphic xmlns:xlink="http://www.w3.org/1999/xlink" xlink:href="biodiversity_data_journal-4-e10095-g004_c.jpg" xlink:type="simple" position="float" orientation="portrait" id="oo_98349.jpg"/></fig><fig id="F3369078" position="float" orientation="portrait"><label>Figure 4d.</label><caption><p><italic><tp:taxon-name><tp:taxon-name-part taxon-name-part-type="genus">Heser</tp:taxon-name-part> <tp:taxon-name-part taxon-name-part-type="species">aradensis</tp:taxon-name-part></tp:taxon-name></italic>, dorsal view.</p></caption><graphic xmlns:xlink="http://www.w3.org/1999/xlink" xlink:href="biodiversity_data_journal-4-e10095-g004_d.jpg" xlink:type="simple" position="float" orientation="portrait" id="oo_97562.jpg"/></fig><fig id="F3369105" position="float" orientation="portrait"><label>Figure 6c.</label><caption><p><italic><tp:taxon-name><tp:taxon-name-part taxon-name-part-type="genus">Heser</tp:taxon-name-part> <tp:taxon-name-part taxon-name-part-type="species">stoevi</tp:taxon-name-part></tp:taxon-name></italic> sp. n., paratype, dorsal view.</p></caption><graphic xmlns:xlink="http://www.w3.org/1999/xlink" xlink:href="biodiversity_data_journal-4-e10095-g006_c.jpg" xlink:type="simple" position="float" orientation="portrait" id="oo_98350.jpg"/></fig><fig id="F3369106" position="float" orientation="portrait"><label>Figure 6d.</label><caption><p><italic><tp:taxon-name><tp:taxon-name-part taxon-name-part-type="genus">Heser</tp:taxon-name-part> <tp:taxon-name-part taxon-name-part-type="species">aradensis</tp:taxon-name-part></tp:taxon-name></italic>, dorsal view.</p></caption><graphic xmlns:xlink="http://www.w3.org/1999/xlink" xlink:href="biodiversity_data_journal-4-e10095-g006_d.jpg" xlink:type="simple" position="float" orientation="portrait" id="oo_97574.jpg"/></fig><fig id="F3385076" position="float" orientation="portrait"><label>Figure 7.</label><caption><p>Distribution map of <italic><tp:taxon-name><tp:taxon-name-part taxon-name-part-type="genus">Heser</tp:taxon-name-part> <tp:taxon-name-part taxon-name-part-type="species">stoevi</tp:taxon-name-part></tp:taxon-name></italic> sp. n.</p></caption><graphic xmlns:xlink="http://www.w3.org/1999/xlink" xlink:href="biodiversity_data_journal-4-e10095-g007.jpg" position="float" id="oo_100832.jpg" orientation="portrait" xlink:type="simple"/></fig></tp:treatment-sec><ref-list><ref id="B3366983"><element-citation xmlns:xlink="http://www.w3.org/1999/xlink" publication-type="article" xlink:type="simple"><person-group person-group-type="author"><name name-style="western"><surname>Bosselaers</surname><given-names>Jan</given-names></name></person-group><year>2010</year><article-title>A new species of <italic><tp:taxon-name><tp:taxon-name-part taxon-name-part-type="genus">Heser</tp:taxon-name-part></tp:taxon-name></italic> (<tp:taxon-name><tp:taxon-name-part taxon-name-part-type="order">Araneae</tp:taxon-name-part></tp:taxon-name>, <tp:taxon-name><tp:taxon-name-part taxon-name-part-type="family">Gnaphosidae</tp:taxon-name-part></tp:taxon-name>) from the south of India</article-title><source>ZooKeys</source><volume>73</volume><fpage>1</fpage><lpage>11</lpage><uri xlink:type="simple">http://dx.doi.org/10.3897/zookeys.73.837</uri><pub-id pub-id-type="doi">10.3897/zookeys.73.837</pub-id></element-citation></ref></ref-list></tp:taxon-treatment>
